# Supplementary material for: COVID-19 Vaccine Misperceptions in a Community Sample of Adults Aged 18–49 Years in Australia
Source: Int J Environ Res Public Health. 2022 Jun 4;19(11):6883. doi: 10.3390/ijerph19116883 (PMC9180736; doi:10.3390/ijerph19116883)
Supplement: Supplementary file 1 [file ijerph-19-06883-s001.zip]

Archive with 1 entries (1 files):
- ijerph-1732265-supplementary.pdf
